# Supplementary material for: Multi-trait genome-wide association study identifies new loci associated with optic disc parameters
Source: Commun Biol. 2019 Nov 27;2:435. doi: 10.1038/s42003-019-0634-9 (PMC6881308; doi:10.1038/s42003-019-0634-9)
Supplement: Supplementary file 3 — Supplementary Data 1–14 [file 42003_2019_634_MOESM3_ESM.xlsx]

## Sheet: Supplementary Data 1
Supplementary Data 1
Summary of replicated 1000Genomes identified loci(Singelkamp et al. 2017 (DA,CA,VCDR,IOP) and Iglesias et al. 2018 (CCT))
Trait	Number of 1000G loci published#			Number of published loci present in HRC			Number of published loci replicated at Bonferroni significance			Number of published loci replicated at P-value < 5 x10-8
DA	21			16			15			7
CA	29			21			20			9
VCDR	27			22			22			13
IOP	9			7			7			5
CCT	57			47			43			20
#: number of published loci from Singelkamp et al. 2017 (DA,CA,VCDR,IOP) and Iglesias et al. 2018 (CCT); 1000G: 1000 Genomes

## Sheet: Supplementary Data 2
Supplementary Data 2
Replication results of 1000G loci in current HRC imputed meta-analyses
Study		ref panel	SNP	CHR	Position (BP)	A1	A2	Freq	β	SE	P-value	I2	HetPVal	N
Springelkamp et al. (2017)	CA	1000G	rs35084382	5	172197039	c	t	0.0533	-0.0261	0.005	1.627e-07	33	0.1539	24493
Springelkamp et al. (2017)	CA	1000G	rs117598310	8	75999096	t	g	0.0661	0.0132	0.0045	0.003275	59	0.01243	24493
Springelkamp et al. (2017)	CA	1000G	rs1360589	9	22045317	c	t	0.4348	-0.0263	0.0022	9.634e-32	28.6	0.1902	24493
Springelkamp et al. (2017)	CA	1000G	rs10998036	10	70016678	c	g	0.2263	-0.0175	0.0027	5.394e-11	30.8	0.172	24493
Springelkamp et al. (2017)	CA	1000G	rs1346	11	65337251	t	a	0.1903	-0.0183	0.0029	1.431e-10	0	0.5848	24493
Springelkamp et al. (2017)	CA	1000G	rs11613189	12	124642803	t	c	0.3677	-0.0153	0.0023	3.149e-11	0	0.9411	24493
Springelkamp et al. (2017)	CA	1000G	rs7323428	13	36643601	t	g	0.2346	0.0225	0.0026	8.558e-18	22	0.2475	24493
Springelkamp et al. (2017)	CA	1000G	rs2251069	14	53988050	c	t	0.4317	-0.0125	0.0023	3.028e-08	40.1	0.1004	24493
Springelkamp et al. (2017)	CA	1000G	rs6598351	15	98808111	t	c	0.157	0.0168	0.0031	6.337e-08	27.9	0.1961	24493
Springelkamp et al. (2017)	CA	1000G	rs11646917	16	51428908	t	g	0.2676	-0.0137	0.0025	5.567e-08	1	0.4254	24493
Springelkamp et al. (2017)	CA	1000G	rs11867840	17	59273265	g	a	0.2326	-0.0205	0.0026	7.512e-15	0	0.4713	24493
Springelkamp et al. (2017)	CA	1000G	rs738722	22	29130012	t	c	0.2731	-0.0214	0.0025	1.473e-17	0	0.4564	24493
Springelkamp et al. (2017)	CA	1000G	rs2252865	1	8422676	t	c	0.336	0.0108	0.0024	4.595e-06	51.3	0.03674	24493
Springelkamp et al. (2017)	CA	1000G	rs3791679	2	56096892	g	a	0.233	-0.0134	0.0027	4.474e-07	0	0.5196	24493
Springelkamp et al. (2017)	CA	1000G	rs12494328	3	58035497	a	g	0.2231	0.0154	0.0027	1.099e-08	21.3	0.2537	24493
Springelkamp et al. (2017)	CA	1000G	rs6804624	3	99159147	c	t	0.3104	0.0107	0.0024	9.829e-06	0	0.4915	24493
Springelkamp et al. (2017)	CA	1000G	rs2684249	6	122392511	c	t	0.4044	-0.0109	0.0023	1.318e-06	0	0.6641	24493
Springelkamp et al. (2017)	CA	1000G	rs8176672	9	136142185	t	c	0.0688	0.0181	0.0044	3.896e-05	0	0.4673	24493
Springelkamp et al. (2017)	CA	1000G	rs4936099	11	130280725	c	a	0.4064	-0.0121	0.0023	1.073e-07	0	0.6354	24493
Springelkamp et al. (2017)	CA	1000G	rs34222435	15	101200873	t	c	0.1382	0.0176	0.0032	5.498e-08	0	0.7693	24493
Springelkamp et al. (2017)	CA	1000G	rs1074407	22	38156183	t	a	0.3855	0.0094	0.0023	4.24e-05	0	0.703	24493
Springelkamp et al. (2017)	DA	1000G	rs4658101	1	92077409	a	g	0.1946	0.0834	0.005	5.473e-63	0	0.5676	24509
Springelkamp et al. (2017)	DA	1000G	rs11811982	1	227581520	a	c	0.083	-0.0591	0.0071	9.099e-17	44.6	0.07126	24509
Springelkamp et al. (2017)	DA	1000G	rs9843102	3	100650929	a	g	0.1843	-0.0247	0.0051	1.139e-06	26.1	0.2119	24509
Springelkamp et al. (2017)	DA	1000G	rs10021731	4	115481915	c	t	0.4	-0.0188	0.004	2.9e-06	0	0.5669	24509
Springelkamp et al. (2017)	DA	1000G	rs7916410	10	69995667	t	c	0.2328	-0.0926	0.0046	3.5e-89	59.8	0.0108	24509
Springelkamp et al. (2017)	DA	1000G	rs1223068	11	31480349	g	t	0.2421	0.0295	0.0046	1.332e-10	0	0.583	24509
Springelkamp et al. (2017)	DA	1000G	rs1345467	16	51482321	g	a	0.2623	0.0298	0.0045	2.634e-11	0	0.6523	24509
Springelkamp et al. (2017)	DA	1000G	rs5762752	22	29100977	c	g	0.3391	-0.0248	0.0042	2.723e-09	17.8	0.284	24509
Springelkamp et al. (2017)	DA	1000G	rs56385951	22	37909539	a	g	0.0955	0.044	0.0067	4.477e-11	0	0.5129	24509
Springelkamp et al. (2017)	DA	1000G	rs787541	1	68051230	c	g	0.3311	0.0212	0.0042	3.403e-07	27.5	0.1997	24509
Springelkamp et al. (2017)	DA	1000G	rs1367187	2	218466221	c	t	0.2223	0.0209	0.0047	1.006e-05	0	0.9571	24509
Springelkamp et al. (2017)	DA	1000G	rs2443724	3	11655351	c	g	0.2713	-0.0168	0.0044	0.0001315	15.2	0.3072	24509
Springelkamp et al. (2017)	DA	1000G	rs11129176	3	25049310	a	g	0.2891	0.0191	0.0043	9.113e-06	0	0.4509	24509
Springelkamp et al. (2017)	DA	1000G	rs1997404	3	99161022	g	t	0.3075	0.0229	0.0042	7.531e-08	20.8	0.2581	24509
Springelkamp et al. (2017)	DA	1000G	rs34935520	14	61091401	g	a	0.4064	-0.0193	0.004	1.701e-06	0	0.7094	24509
Springelkamp et al. (2017)	DA	1000G	rs60779155	15	101199737	a	g	0.1204	0.0167	0.0061	0.006206	0	0.6272	24509
Springelkamp et al. (2017)	VCDR	1000G	rs1925953	1	68848681	t	a	0.4033	0.0069	0.0013	1.961e-07	0	0.5834	25180
Springelkamp et al. (2017)	VCDR	1000G	rs1192414	1	92075134	a	g	0.1797	0.015	0.0017	2.417e-18	72.3	0.0003292	25180
Springelkamp et al. (2017)	VCDR	1000G	rs10753787	1	169549775	t	c	0.4329	-0.0072	0.0013	3.828e-08	0	0.956	25180
Springelkamp et al. (2017)	VCDR	1000G	rs6804624	3	99159147	c	t	0.3083	0.008	0.0014	2.362e-08	0	0.4442	25180
Springelkamp et al. (2017)	VCDR	1000G	rs72759609	5	31952051	c	t	0.0892	-0.0159	0.0023	6.675e-12	0	0.8919	25180
Springelkamp et al. (2017)	VCDR	1000G	rs114503346	5	172192350	t	c	0.0514	-0.0165	0.003	3.405e-08	0	0.479	25180
Springelkamp et al. (2017)	VCDR	1000G	rs4960295	6	7205796	a	g	0.442	0.0067	0.0013	4.723e-07	0	0.4507	25180
Springelkamp et al. (2017)	VCDR	1000G	rs10274998	7	14245377	t	c	0.1486	0.0078	0.0018	2.304e-05	0	0.5623	25180
Springelkamp et al. (2017)	VCDR	1000G	rs2157719	9	22033366	c	t	0.4386	-0.0148	0.0013	2.953e-29	0	0.5117	25180
Springelkamp et al. (2017)	VCDR	1000G	rs1900005	10	69998055	a	c	0.2348	-0.0215	0.0015	1.136e-43	69	0.001124	25180
Springelkamp et al. (2017)	VCDR	1000G	rs1346	11	65337251	t	a	0.1913	-0.0127	0.0017	4.565e-14	0	0.44	25180
Springelkamp et al. (2017)	VCDR	1000G	rs4936099	11	130280725	c	a	0.4044	-0.0091	0.0013	1.57e-11	0	0.6149	25180
Springelkamp et al. (2017)	VCDR	1000G	rs8015152	14	60811999	t	c	0.3205	0.0112	0.0014	1.847e-15	0	0.6554	25180
Springelkamp et al. (2017)	VCDR	1000G	rs4299136	15	101201604	c	g	0.1322	0.0114	0.0019	2.695e-09	13.6	0.3213	25180
Springelkamp et al. (2017)	VCDR	1000G	rs6107845	20	6578741	a	g	0.4121	-0.011	0.0013	1.915e-16	18.2	0.2806	25180
Springelkamp et al. (2017)	VCDR	1000G	rs5752773	22	29105415	g	c	0.2968	-0.0148	0.0014	1.63e-24	0	0.5299	25180
Springelkamp et al. (2017)	VCDR	1000G	rs2092172	22	37907069	a	g	0.1959	0.0085	0.0016	2.842e-07	60.7	0.009133	25180
Springelkamp et al. (2017)	VCDR	1000G	rs6764184	3	58006266	t	g	0.2423	0.0053	0.0015	0.0005377	0	0.9449	25180
Springelkamp et al. (2017)	VCDR	1000G	rs7717697	5	82744604	c	t	0.3947	-0.006	0.0013	7.85e-06	19.6	0.2681	25180
Springelkamp et al. (2017)	VCDR	1000G	rs2920293	8	143765414	g	c	0.446	-0.0046	0.0014	0.000956	0	0.6229	23449
Springelkamp et al. (2017)	VCDR	1000G	rs1681739	10	118563329	t	c	0.4085	0.0064	0.0013	1.338e-06	42.2	0.08577	25180
Springelkamp et al. (2017)	VCDR	1000G	rs7311936	12	124631597	c	g	0.4315	-0.0058	0.0013	1.409e-05	0	0.5138	25180
Springelkamp et al. (2017)	IOP	1000G	rs10918274	1	165714416	t	c	0.1219	0.2695	0.0396	9.628e-12	0	0.4464	31269
Springelkamp et al. (2017)	IOP	1000G	rs7635832	3	171989276	g	t	0.1971	-0.2141	0.0325	4.481e-11	19.6	0.2569	31269
Springelkamp et al. (2017)	IOP	1000G	rs10281637	7	116151338	c	t	0.2764	0.1802	0.0288	3.999e-10	4.8	0.3976	31269
Springelkamp et al. (2017)	IOP	1000G	rs2487048	9	107691823	a	g	0.4306	0.1278	0.0266	1.519e-06	50.4	0.02783	31269
Springelkamp et al. (2017)	IOP	1000G	rs8176741	9	136131461	a	g	0.0738	0.2605	0.0494	1.329e-07	0	0.8056	31269
Springelkamp et al. (2017)	IOP	1000G	rs7944735	11	47955608	c	g	0.2036	0.1823	0.0321	1.372e-08	30.6	0.1551	31269
Springelkamp et al. (2017)	IOP	1000G	rs9913911	17	10031183	g	a	0.3728	-0.2227	0.0265	3.804e-17	0.6	0.4353	31269
Iglesias et al. (2018)	CCT	1000G	rs96067	1	36571920	g	a	0.1879	-1.4601	0.5069	0.003973	0	0.8415	16204
Iglesias et al. (2018)	CCT	1000G	rs4846476	1	218526228	c	g	0.2359	-1.6087	0.4597	0.0004659	0	0.6135	16204
Iglesias et al. (2018)	CCT	1000G	rs115781177	2	33348494	g	a	0.0672	3.4136	0.7832	1.311e-05	37.5	0.09927	16204
Iglesias et al. (2018)	CCT	1000G	rs121908120	2	219755011	a	t	0.0286	-5.7245	2.8361	0.04354	0	0.3884	3104
Iglesias et al. (2018)	CCT	1000G	rs4608502	2	228134155	t	c	0.344	-2.3255	0.4084	1.235e-08	0	0.9595	16204
Iglesias et al. (2018)	CCT	1000G	rs9822953	3	156472071	c	t	0.3279	-2.2504	0.4166	6.584e-08	0	0.5742	16204
Iglesias et al. (2018)	CCT	1000G	rs6445046	3	171933252	g	t	0.2015	-2.7122	0.4868	2.52e-08	29.5	0.1643	16204
Iglesias et al. (2018)	CCT	1000G	rs1309531	5	64306311	t	a	0.4452	2.648	0.4041	5.632e-11	0	0.5075	15346
Iglesias et al. (2018)	CCT	1000G	rs10471310	5	64548961	t	c	0.3596	2.5369	0.4071	4.628e-10	0	0.4901	16204
Iglesias et al. (2018)	CCT	1000G	rs10064391	5	64686659	g	a	0.371	2.4581	0.4033	1.099e-09	0	0.4706	16204
Iglesias et al. (2018)	CCT	1000G	rs249767	5	141918585	c	t	0.2174	-1.6635	0.4722	0.0004272	0	0.8782	16204
Iglesias et al. (2018)	CCT	1000G	rs13191376	6	45522139	t	c	0.3578	-1.7741	0.4085	1.405e-05	0	0.8123	16204
Iglesias et al. (2018)	CCT	1000G	rs1412710	6	75837203	t	c	0.1452	-2.3548	0.5656	3.138e-05	21.9	0.2347	16204
Iglesias et al. (2018)	CCT	1000G	rs1931656	6	82610188	a	t	0.4541	2.0523	0.3893	1.35e-07	0	0.914	16204
Iglesias et al. (2018)	CCT	1000G	rs9361886	6	82778502	c	t	0.4656	-2.3191	0.3964	4.893e-09	16.2	0.29	16204
Iglesias et al. (2018)	CCT	1000G	rs2106166	7	92668332	t	a	0.432	-1.5934	0.3911	4.615e-05	2.4	0.4194	16204
Iglesias et al. (2018)	CCT	1000G	rs3808520	8	23164773	c	g	0.2118	2.4236	0.4778	3.915e-07	1.8	0.4245	16204
Iglesias et al. (2018)	CCT	1000G	rs10429294	8	95969322	c	t	0.4901	-1.5778	0.3891	5.01e-05	49.5	0.03126	16204
Iglesias et al. (2018)	CCT	1000G	rs7026684	9	4215308	a	g	0.3592	-1.5815	0.405	9.43e-05	0	0.6301	16204
Iglesias et al. (2018)	CCT	1000G	rs66720556	9	13559717	a	t	0.1806	-2.4298	0.5079	1.721e-06	0	0.61	16204
Iglesias et al. (2018)	CCT	1000G	rs10980623	9	113660537	g	a	0.2143	3.0141	0.4725	1.779e-10	31.3	0.1491	16204
Iglesias et al. (2018)	CCT	1000G	rs3094339	9	136884738	a	g	0.2795	2.9232	0.4362	2.054e-11	0	0.8115	16204
Iglesias et al. (2018)	CCT	1000G	rs4841899	9	137424412	c	t	0.3248	3.0179	0.4166	4.325e-13	0	0.4853	16204
Iglesias et al. (2018)	CCT	1000G	rs1536482	9	137440528	a	g	0.3347	-4.5012	0.4115	7.513e-28	15.3	0.2978	16204
Iglesias et al. (2018)	CCT	1000G	rs3132303	9	137444298	c	g	0.2669	4.7946	0.4489	1.259e-26	7.8	0.3697	16204
Iglesias et al. (2018)	CCT	1000G	rs7032489	9	137559775	g	c	0.1402	-4.2975	0.5584	1.398e-14	0	0.8435	16204
Iglesias et al. (2018)	CCT	1000G	rs7040970	9	139859013	t	c	0.4775	3.2765	0.4317	3.186e-14	45.4	0.05737	13382
Iglesias et al. (2018)	CCT	1000G	rs35809595	10	63831928	a	g	0.4055	-2.663	0.3957	1.688e-11	0	0.7461	16204
Iglesias et al. (2018)	CCT	1000G	rs2419835	10	115296564	c	t	0.1362	-2.1723	0.5689	0.0001343	0	0.5716	16204
Iglesias et al. (2018)	CCT	1000G	rs4938174	11	110913240	a	g	0.299	1.9247	0.4257	6.15e-06	0	0.5506	16204
Iglesias et al. (2018)	CCT	1000G	rs56009602	11	130289612	t	c	0.0509	5.2714	0.9144	8.165e-09	0	0.8525	15607
Iglesias et al. (2018)	CCT	1000G	rs7308752	12	91527181	g	a	0.09	-3.6045	0.6822	1.265e-07	42.2	0.06804	16204
Iglesias et al. (2018)	CCT	1000G	rs116878472	12	104210992	c	t	0.0245	4.9628	1.5528	0.001393	0	0.6857	11420
Iglesias et al. (2018)	CCT	1000G	rs11111869	12	104402485	a	g	0.1718	2.3701	0.519	4.951e-06	0	0.8464	16204
Iglesias et al. (2018)	CCT	1000G	rs11553764	12	104415244	t	c	0.1706	2.435	0.5209	2.943e-06	0	0.8428	16204
Iglesias et al. (2018)	CCT	1000G	rs56223983	14	81814754	t	g	0.3004	2.2635	0.4222	8.245e-08	0	0.5023	16204
Iglesias et al. (2018)	CCT	1000G	rs785422	15	30173885	t	c	0.1165	-3.7891	0.6138	6.7e-10	52.1	0.02193	16204
Iglesias et al. (2018)	CCT	1000G	rs8030753	15	48801935	t	c	0.134	1.8884	0.5714	0.0009504	0.5	0.4361	16204
Iglesias et al. (2018)	CCT	1000G	rs12912010	15	67467143	t	g	0.2114	2.5966	0.4893	1.118e-07	0	0.6773	15346
Iglesias et al. (2018)	CCT	1000G	rs4843040	15	85838636	t	c	0.2343	-3.0613	0.4581	2.337e-11	0	0.5408	16204
Iglesias et al. (2018)	CCT	1000G	rs2034809	15	101555399	a	g	0.487	-1.7229	0.3934	1.19e-05	0	0.9824	16204
Iglesias et al. (2018)	CCT	1000G	rs930847	15	101558562	g	t	0.2348	3.9403	0.4633	1.826e-17	0	0.5529	16204
Iglesias et al. (2018)	CCT	1000G	rs752092	15	101781934	g	a	0.3353	2.0588	0.4093	4.921e-07	33.1	0.1342	16204
Iglesias et al. (2018)	CCT	1000G	rs35193497	16	88324821	t	g	0.3518	-6.3455	0.4068	7.65e-55	13.4	0.3167	16204
Iglesias et al. (2018)	CCT	1000G	rs4792535	17	14565130	t	c	0.2882	-2.3596	0.4246	2.747e-08	0	0.533	16204
Iglesias et al. (2018)	CCT	1000G	rs8133436	21	47519535	t	c	0.0363	1.352	1.119	0.227	0	0.4565	15071
Iglesias et al. (2018)	CCT	1000G	rs71313931	22	19960184	g	c	0.2949	2.1352	0.4307	7.149e-07	5.5	0.3913	16204
Springelkamp, H. et al. New insights into the genetics of primary open-angle glaucoma based on meta-analyses of intraocular pressure and optic disc characteristics. Hum Mol Genet 26, 438-453 (2017)
Iglesias, A.I. et al. Cross-ancestry genome-wide association analysis of corneal thickness strengthens link between complex and Mendelian eye diseases. Nat Commun 9, 1864 (2018)

## Sheet: Supplementary Data 3
Supplementary Data 3
Test statistic inflation and SNP-based heritability for the five meta-analysis
		LD score estimates
Trait	N	Mean chi2	Lambda	Intercept (SE)	h2SNP (SE)
CA	24493	1.1502	1.0988	1.0241 (0.0083)	0.2619 (0.0326)
DA	24509	1.1588	1.1175	1.0414 (0.0071)	0.2419 (0.0438)
VCDR	25180	1.1756	1.1113	1.0292 (0.0081)	0.2923 (0.0343)
IOP	31269	1.1276	1.1082	1.0283 (0.0078)	0.1668 (0.0195)
CCT	16204	1.1246	1.0926	0.9886 (0.0082)	0.4394 (0.0394)

## Sheet: Supplementary Data 4
Supplementary Data 4
The position of the variant is the position in GRCh37/hg19. The Freq column is the frequency of the effect allele (EA) and the β column is the effect of the effect allele. Nj is the effective sample size and is determined by GCTA. βj, SEβj and p-valuej are the effect size, standard error and p-value from a joint analysis of all the selected SNPs, as determined by GCTA. The variants in bold are no…
						IGGC HRC Europeans									Asians 1000Genomes Springelkamp et al. (2017) Iglesias et al. (2017)
trait	rsID	Chr:pos	Nearest Gene	A1	Nj	Freq	β	SE	P-value	I2	HetP	βj	SEj	p-valuej	N	Freq	β	SE	P-value	I2	HetP
DA	rs1192415	1:92077097	CDC7/TGFBR3	G	24812	0.194	0.084	0.005	4.04e-64	0	0.569	0.084	0.005	4.43e-63		0.2237	0.089	0.009	2.33e-22	20	0.2898
VCDR	rs1192419	1:92080059	CDC7/TGFBR3	A	25730	0.188	0.015	0.002	1.22e-18	75.2	0	0.015	0.002	2.1e-18		0.2306	0.011	0.003	1.65e-05	28.7	0.2299
DA	rs2239854	1:169525808	F5	A	25121	0.302	0.031	0.004	1.19e-12	11.6	0.338	0.031	0.004	1.38e-12		0.2603	0.029	0.008	0.0004411	0	0.5692
VCDR	rs2239854	1:169525808	F5	A	27352	0.305	0.009	0.001	1.84e-09	0	0.444	0.009	0.001	8.32e-10		0.2705	0.003	0.002	0.1446	40	0.1546
CA	rs114537871	1:227560794	CDC42BPA	A	25542	0.08	0.027	0.004	7.68e-11	36.9	0.123	0.027	0.004	7.67e-11		0.0436	0.043	0.013	0.001053	0	0.4788
DA	rs112047121	1:227571113	CDC42BPA	C	25745	0.082	-0.06	0.007	6.67e-17	48.3	0.05	-0.06	0.007	5.16e-17		0.0479	-0.05	0.021	0.01898	37.8	0.2047
CA	rs12494328	3:58035497	FLNB	A	24944	0.223	0.015	0.003	1.1e-08	21.3	0.254	0.015	0.003	1.2e-08		0.4198	0.021	0.004	1.11e-06	0	0.4593
CA	rs2200019	3:99095896	COL8A1	T	25719	0.307	0.013	0.002	6.85e-08	0	0.711	0.013	0.002	4.89e-08		0.3457	0.01	0.005	0.02698	7.1	0.3577
VCDR	rs2623365	3:99120656	COL8A1	G	26941	0.311	0.009	0.001	7.7e-10	23.8	0.232	0.009	0.001	3.36e-10		0.4725	0.006	0.002	0.001467	0	0.741
DA	rs6770131	3:99165973	COL8A1	C	25541	0.292	0.024	0.004	3.61e-08	36.1	0.13	0.024	0.004	3.17e-08		0.1759	0.023	0.01	0.02465	0	0.7109
VCDR	rs72759609	5:31952051	PDZD2	C	26332	0.089	-0.016	0.002	6.68e-12	0	0.892	-0.016	0.002	4.95e-12		0.0563	-0.006	0.005	0.2369	0	0.5888
VCDR	rs115456027	5:87919700	LINC00461	T	25273	0.078	0.016	0.003	1.66e-10	49.2	0.046	0.016	0.003	2.08e-10		0.0753	0.003	0.005	0.6116	0	0.4674
VCDR	rs145646262	5:172207270	DUSP1	A	26752	0.043	-0.019	0.003	6.64e-09	19.2	0.273	-0.019	0.003	4.32e-09		0.017	-0.011	0.016	0.481	0	1
VCDR	rs17135234	6:593109	EXOC2	C	27296	0.133	0.01	0.002	8.11e-08	51	0.038	0.01	0.002	4.48e-08		0.1185	0.003	0.003	0.4236	23.9	0.2621
CA	rs17135934	6:625188	EXOC2	A	26267	0.189	0.015	0.003	6.25e-08	0	0.537	0.015	0.003	3.86e-08		0.2463	0	0.005	0.9393	38.1	0.1835
VCDR	rs1357051	6:122391084	HSF2	T	28290	0.386	-0.008	0.001	1.26e-08	5.7	0.388	-0.008	0.001	5.14e-09		0.4151	-0.005	0.002	0.02732	73.9	0.004047
CA	rs1379096	6:122432412	HSF2	G	26105	0.352	-0.013	0.002	2.67e-08	0	0.835	-0.013	0.002	1.62e-08		0.3522	-0.009	0.005	0.06131	0	0.3956
DA	rs10955403	8:88782176	DCAF4L2	C	25763	0.466	0.022	0.004	1.97e-08	7.2	0.375	0.022	0.004	1.72e-08		0.5423	0.019	0.007	0.007944	56	0.07775
VCDR	rs1360589	9:22045317	CDKN2B-AS1	C	27222	0.433	-0.015	0.001	5.3e-30	28.6	0.19	-0.015	0.001	1.17e-30		0.167	-0.015	0.006	0.007953	0	0.6115
CA	rs1360589	9:22045317	CDKN2B-AS1	C	26420	0.435	-0.026	0.002	9.63e-32	0	0.452	-0.026	0.002	9.03e-33		0.1771	-0.01	0.003	0.0002448	0	0.5431
DA	rs4748969	10:25015618	ARHGAP21	A	25126	0.277	-0.025	0.004	1.69e-08	0	0.568	-0.025	0.004	1.77e-08		0.1124	-0.01	0.014	0.4604	0	0.8241
CA	rs7916697	10:69991853	ATOH7	A	25473	0.24	-0.019	0.003	8.57e-13	48.2	0.051	-0.019	0.003	6.71e-13		0.2711	-0.003	0.005	0.5294	0	0.9067
VCDR	rs7916410	10:69995667	ATOH7	T	27807	0.234	-0.022	0.002	3.12e-44	59.8	0.011	-0.022	0.002	1.11e-46		0.2683	-0.086	0.009	2.64e-24	0	0.4467
DA	rs7916410	10:69995667	ATOH7	T	25404	0.233	-0.093	0.005	3.5e-89	71.1	0.001	-0.093	0.005	9.62e-89		0.2637	-0.012	0.002	3.93e-07	31.4	0.2124
DA	rs10882283	10:95360964	RBP4	C	23525	0.377	-0.023	0.004	3.68e-08	0	0.864	-0.023	0.004	3.38e-08		0.2644	0.01	0.01	0.3342	24.1	0.2668
VCDR	rs35443777	10:96038402	PLCE1	A	26067	0.33	0.009	0.001	3.77e-11	36.5	0.127	0.009	0.001	3.19e-11		0.3717	0.002	0.002	0.3003	3.1	0.3888
CA	rs1858610	10:96040394	PLCE1	A	24690	0.33	0.016	0.002	4.97e-11	45.2	0.067	0.016	0.002	6.31e-11		0.3698	0.006	0.004	0.1978	30.3	0.2302
DA	rs1223117	11:31472758	IMMP1L	T	25360	0.239	0.03	0.005	7.91e-11	0	0.56	0.03	0.005	5.39e-11		0.3721	0.018	0.007	0.01632	0	0.4149
CA	rs12789028	11:65326154	SSSCA1	A	24479	0.189	-0.019	0.003	1.28e-10	0	0.617	-0.019	0.003	1.84e-10		0.1471	0	0.007	0.9631	0	0.6678
VCDR	rs1346	11:65337251	SSSCA1	T	25288	0.191	-0.013	0.002	4.57e-14	0	0.44	-0.013	0.002	8.49e-14		0.1482	-0.008	0.003	0.01435	0	0.9718
CA	rs7101609	11:92623493	FAT3	G	26056	0.354	-0.013	0.002	2.06e-08	0	0.772	-0.013	0.002	1.25e-08		0.4678	-0.005	0.004	0.2598	49.4	0.1151
VCDR	rs4937515	11:130268147	ADAMTS8	G	27928	0.398	-0.009	0.001	9.61e-12	0	0.714	-0.009	0.001	1.54e-12		0.2473	-0.001	0.004	0.7694	0	0.3405
CA	rs324775	12:84000668	TMTC2	C	26150	0.462	-0.019	0.002	5.56e-17	45.4	0.066	-0.019	0.002	2.09e-17		0.2131	-0.005	0.006	0.3769	32.9	0.2151
VCDR	rs324776	12:84000691	TMTC2	T	26917	0.46	-0.012	0.001	1.48e-20	77.5	0	-0.012	0.001	7.29e-21		0.2356	-0.008	0.003	0.001313	10.7	0.3449
DA	rs2667477	12:84023388	TMTC2	T	25920	0.45	-0.03	0.004	2.4e-14	14.6	0.312	-0.03	0.004	1.89e-14		0.2188	-0.024	0.009	0.008856	44.4	0.1453
CA	rs4765352	12:124667677	ZNF664-RFLNAA	C	26393	0.441	-0.015	0.002	9.69e-11	0	0.67	-0.015	0.002	4.53e-11		0.2726	-0.018	0.005	0.000113	0	0.5104
CA	rs9546383	13:36683268	DCLK1	C	24438	0.255	0.022	0.003	4.86e-18	50.5	0.04	0.022	0.003	2.11e-17		0.4262	0.017	0.005	0.0002719	0	0.8694
VCDR	rs9546383	13:36683268	DCLK1	C	26481	0.254	0.01	0.002	2.8e-11	53.4	0.028	0.01	0.002	2.72e-11		0.3953	0.002	0.002	0.3072	4.5	0.3812
CA	rs1343920	14:53983233	DDHD1	A	24276	0.432	-0.013	0.002	1.76e-08	42.2	0.086	-0.013	0.002	3.04e-08		0.4487	-0.012	0.004	0.006793	0	0.7396
VCDR	rs4901977	14:60789176	SIX6B	T	27019	0.309	0.012	0.001	2.52e-16	0	0.496	0.012	0.001	1.28e-16		0.4812	0.01	0.002	3.84e-06	58.1	0.04877
CA	rs6573308	14:60806976	SIX6B	T	24687	0.403	0.023	0.002	1.69e-24	37.2	0.121	0.023	0.002	6.92e-24		0.7062	0.036	0.005	1.63e-13	11.8	0.3336
DA	rs12147818	14:61238781	SIX6C	A	19403	0.007	-0.187	0.027	3.02e-12	29.3	0.194	-0.187	0.027	3.54e-12		NA	NA	NA	NA	NA	NA
CA	rs12593656	15:98809422	FAM169B	T	24891	0.157	0.017	0.003	4.36e-08	31.4	0.167	0.017	0.003	3.89e-08		0.32	-0.003	0.005	0.5149	0	0.9269
VCDR	rs4299136	15:101201604	ASB7	C	27484	0.132	0.011	0.002	2.7e-09	0	0.767	0.011	0.002	2.02e-09		0.5375	0.018	0.005	8.32e-05	0	0.9374
CA	rs4299136	15:101201604	ASB7	C	25908	0.139	0.018	0.003	4.44e-08	13.6	0.321	0.018	0.003	2.97e-08		0.5361	0.008	0.002	0.000131	0	0.8039
CA	rs1420993	16:51464898	SALL1	G	24562	0.293	0.015	0.003	3.13e-09	0	0.437	0.015	0.003	5.34e-09		0.1637	0.002	0.006	0.719	65.1	0.035
VCDR	rs8053277	16:51469726	SALL1	T	24573	0.29	0.013	0.002	2.1e-18	0	0.52	0.013	0.002	2.8e-17		0.163	-0.001	0.003	0.8788	0	0.8889
DA	rs1345467	16:51482321	SALL1	G	25263	0.262	0.03	0.005	2.63e-11	0	0.652	0.03	0.005	3.68e-11		0.1475	0.019	0.011	0.08798	0	0.5709
CA	rs1622797	16:86379107	LINC00917	T	24593	0.089	0.022	0.004	3.41e-08	45	0.069	0.022	0.004	3.87e-08		0.0368	0.021	0.018	0.2638	0	0.8434
CA	rs12951741	17:59254883	BCAS3	G	25579	0.22	-0.022	0.003	8.28e-16	12.7	0.329	-0.022	0.003	7.39e-16		0.2395	-0.009	0.005	0.07756	0	0.529
VCDR	rs6117356	20:6584162	BMP2	G	27719	0.412	-0.011	0.001	1.63e-16	16.1	0.3	-0.011	0.001	2.89e-17		0.554	-0.005	0.002	0.01998	0	0.6637
CA	rs6054383	20:6584604	BMP2	T	24514	0.42	-0.018	0.002	3.56e-15	7.8	0.37	-0.018	0.002	1.08e-14		0.6017	-0.007	0.005	0.1427	73.1	0.01088
DA	rs6119893	20:31142813	C20orf112	T	25347	0.327	-0.024	0.004	1.06e-08	0	0.542	-0.024	0.004	9.78e-09		0.5765	-0.007	0.01	0.5194	0	0.8951
DA	rs5752776	22:29108229	CHEK2	A	25483	0.3	-0.026	0.004	1.59e-09	0	0.456	-0.026	0.004	1.44e-09		0.1563	-0.009	0.01	0.347	0	0.4903
CA	rs2078555	22:29110759	CHEK2	G	26183	0.302	-0.022	0.002	2.47e-19	0	0.651	-0.022	0.002	1.19e-19		0.1547	-0.021	0.006	0.0004767	0	0.4145
VCDR	rs4822983	22:29115066	CHEK2	T	27935	0.296	-0.015	0.001	5.17e-25	0	0.545	-0.015	0.001	3.66e-26		0.1466	-0.006	0.003	0.05092	0	0.6369
CA	rs2412973	22:30529631	HORMAD2	A	26675	0.442	0.013	0.002	5.06e-09	45.9	0.063	0.013	0.002	3.89e-09		0.4242	0.006	0.005	0.2079	0	0.7019
VCDR	rs2412973	22:30529631	HORMAD2	A	27448	0.442	0.008	0.001	1.97e-09	70.2	0.001	0.008	0.001	1.96e-09		0.4615	0.008	0.002	0.0003514	10.6	0.3455
DA	rs59032073	22:37910715	CARD10	A	25520	0.096	0.044	0.007	3.94e-11	0	0.52	0.044	0.007	3.95e-11		0.2183	0.049	0.009	3.06e-08	54.2	0.0875
IOP	rs7518099	1:165736880	TMCO1	C	32359	0.122	0.273	0.041	2.23e-11	0	0.454	0.273	0.041	2.39e-11		0.043	0.097	0.144	0.5006	20.5	0.2843
IOP	rs7635832	3:171989276	FNDC3B	G	32283	0.198	-0.214	0.034	1.69e-10	19.6	0.257	-0.214	0.034	1.72e-10		0.287	-0.133	0.054	0.01387	12.8	0.3326
IOP	rs9853115	3:186131600	RP11-78H24.1	A	32544	0.496	-0.158	0.027	2.85e-09	0	0.666	-0.158	0.027	2.91e-09		0.662	-0.005	0.057	0.9315	41.1	0.1475
IOP	rs28503222	7:116140931	CAV2	C	32730	0.178	0.211	0.035	1.25e-09	49	0.033	0.211	0.035	1.31e-09		0.15	0.229	0.097	0.01879	0	0.4647
IOP	rs2472493	9:107695848	ABCA1	G	32945	0.434	0.152	0.027	1.21e-08	70.8	0	0.152	0.027	1.24e-08		0.471	0.205	0.049	2.62e-05	39.1	0.1603
IOP	rs76757809	11:48183186	PTPRJ	G	31900	0.136	0.236	0.039	1.73e-09	49	0.033	0.236	0.039	1.83e-09		0.118	0.084	0.081	0.2987	0	0.7337
IOP	rs58073046	11:120248493	ARHGEF12	G	32280	0.122	0.256	0.041	3.24e-10	48.7	0.034	0.256	0.041	3.48e-10		0.192	0.051	0.068	0.4505	4.5	0.3813
IOP	rs12150284	17:10031090	GAS7	T	33891	0.368	-0.243	0.027	7.3e-19	0	0.53	-0.243	0.027	9.24e-19		0.384	-0.062	0.051	0.2199	44.2	0.1272
IOP	rs150202082	18:53027723	TCF4	T	30915	0.027	-0.47	0.085	2.97e-08	17.9	0.273	-0.47	0.085	3.06e-08		NA	NA	NA	NA	NA	NA
CCT	rs7606754	2:228135180	COL4A3	A	18459	0.345	-2372	0.408	5.96e-09	0	0.955	-2372	0.408	6.17e-09		0.359	-2122	0.561	0.0001541	21.7	0.2802
CCT	rs6775314	3:136275948	STAG1	A	17024	0.243	-2644	0.47	1.9e-08	12.9	0.325	-2644	0.471	1.95e-08		NA	NA	NA	NA	NA	NA
CCT	rs13067180	3:156474422	LINC00886	T	18153	0.328	-2271	0.416	4.78e-08	0	0.595	-2271	0.416	4.91e-08		0.334	-1100	0.617	0.07464	47.3	0.1076
CCT	rs7635832	3:171989276	FNDC3B	G	18264	0.188	-3296	0.499	3.85e-11	7.1	0.376	-3374	0.499	1.4e-11		0.286	-3079	0.588	1.61e-07	33.2	0.2004
CCT	rs4857714	3:177310445	TBL1XR1	T	18349	0.4	-2342	0.397	3.53e-09	0	0.842	-2412	0.397	1.25e-09		0.529	-1894	0.531	0.0003586	32.8	0.2027
CCT	rs1309531	5:64306311	CWC27	T	17161	0.445	2648	0.404	5.63e-11	0	0.508	2668	0.405	4.25e-11		0.369	1184	0.547	0.03033	0	0.8733
CCT	rs10514979	5:64607614	ADAMTS6	C	17922	0.122	-3959	0.601	4.38e-11	0	0.555	-4984	0.625	1.54e-15		0.044	-1893	1581	0.2311	2.1	0.3944
CCT	rs2640717	5:64640912	ADAMTS6	A	18506	0.378	-1526	0.399	0.0001331	0	0.738	-2416	0.415	5.88e-09		0.491	-0.102	0.524	0.8463	0	0.5737
CCT	rs34869	5:115152694	CDO1	C	17810	0.437	2797	0.397	1.97e-12	0	0.93	2797	0.398	2.1e-12		0.346	1030	0.621	0.09701	0	0.4317
CCT	rs12665247	6:82614714	FAM46A	A	18500	0.373	2227	0.401	2.76e-08	0	0.722	2494	0.403	6.25e-10		0.389	2505	0.56	7.62e-06	48.7	0.09949
CCT	rs9361886	6:82778502	IBTK	C	17780	0.466	-2319	0.396	4.89e-09	16.2	0.29	-2572	0.399	1.13e-10		0.429	-2350	0.66	0.0003671	0	0.8239
CCT	rs28441684	7:66300326	GTF2IRD1P1	G	18450	0.262	-3209	0.441	3.44e-13	0	0.782	-3209	0.442	3.72e-13		0.331	-2821	0.583	1.29e-06	0	0.6464
CCT	rs72748148	9:113677241	LPAR1	A	18489	0.214	3095	0.472	5.58e-11	26.6	0.191	3095	0.473	5.85e-11		0.208	3246	0.636	3.32e-07	64.3	0.0243
CCT	rs455073	9:136909141	BRD3	C	18182	0.277	2901	0.437	3.05e-11	0	0.671	2778	0.437	2.1e-10		0.54	0.685	0.532	0.198	33	0.2013
CCT	rs4074178	9:137430281	RXRA	G	18127	0.395	3091	0.4	1.1e-14	2.2	0.421	3115	0.402	8.63e-15		0.339	3238	0.55	3.86e-09	38.4	0.1653
CCT	rs3118519	9:137441165	COL5A1	G	18209	0.38	-4482	0.401	5.66e-29	27.7	0.181	-4357	0.403	2.88e-27		0.362	-3305	0.609	5.66e-08	2.1	0.3947
CCT	rs61045038	9:137540667	COL5A1	A	17641	0.136	-4730	0.579	2.95e-16	0	0.729	-4911	0.58	2.64e-17		0.163	-5090	0.934	4.96e-08	0	0.7433
CCT	rs7868669	9:139860100	LCN12	A	14890	0.48	3356	0.432	7.65e-15	42.8	0.073	3350	0.433	9.59e-15		0.724	1800	0.641	0.005002	29.8	0.223
CCT	rs2393730	10:63837006	ARID5B	A	18418	0.416	-2732	0.394	3.85e-12	0	0.618	-2732	0.394	4.09e-12		0.365	-2580	0.558	3.72e-06	2.7	0.379
CCT	rs73044813	11:130294327	ADAMTS8	T	16775	0.043	6046	1003	1.63e-09	0	0.582	6046	1004	1.69e-09		0.093	7760	1007	1.3e-14	27.6	0.2373
CCT	rs2721051	13:41110884	FOXO1	T	18254	0.104	-5836	0.636	4.35e-20	0	0.644	-5836	0.637	5.3e-20		NA	NA	NA	NA	NA	NA
CCT	rs1772570	13:81193433	HNRNPA1P31	C	18158	0.315	-2368	0.42	1.74e-08	37.4	0.101	-2368	0.421	1.79e-08		0.22	-0.821	0.641	0.2006	0	0.4472
CCT	rs62014490	15:30172702	TJP1	C	17591	0.117	-4303	0.618	3.34e-12	26.9	0.188	-4303	0.619	3.58e-12		NA	NA	NA	NA	NA	NA
CCT	rs34896088	15:85821624	AKAP13	C	18361	0.204	-3525	0.483	2.86e-13	0	0.816	-3525	0.484	3.1e-13		0.354	-1960	0.565	0.0005173	24.3	0.2596
CCT	rs72755233	15:100692953	ADAMTS17	A	17021	0.108	4083	0.652	3.85e-10	0	0.566	4116	0.653	2.92e-10		NA	NA	NA	NA	NA	NA
CCT	rs930847	15:101558562	LRRK1	G	18002	0.235	3940	0.463	1.83e-17	0	0.553	5859	0.533	3.76e-28		0.269	3793	0.617	7.82e-10	0	0.7332
CCT	rs930846	15:101558612	LRRK1	A	17916	0.454	0.787	0.396	0.04684	0	0.799	3381	0.455	1.12e-13		0.283	1525	0.641	0.01728	0	0.4561
CCT	rs28498458	15:101789044	CHSY1	T	18516	0.34	2126	0.409	2.04e-07	18.5	0.268	2348	0.41	1.06e-08		0.236	2387	0.668	0.000353	0	0.7923
CCT	rs11117401	16:88314452	ZNF469	G	18135	0.354	-6537	0.408	9.3e-58	40.6	0.078	-6537	0.411	5.46e-57		0.312	-5306	0.686	1.05e-14	69.2	0.01128
CCT	rs12950586	17:14562899	HS3ST3B1	T	18609	0.276	-2465	0.435	1.49e-08	0	0.464	-2465	0.436	1.53e-08		0.455	-2034	0.548	0.0002046	0	0.5222
CCT	rs511651	18:24357736	AQP4-AS1	C	18457	0.319	2452	0.416	3.81e-09	0	0.644	2452	0.416	3.93e-09		0.207	0.928	0.663	0.1618	50.8	0.08717

## Sheet: Supplementary Data 5
Supplementary Data 5
Table 1 per cohort statistics
					CROATIA-Korcula				CROATIA-Vis					EPIC-Norfolk Eye Study			ERF				GSH I				GSHII				ORCADES					RS I				RS II				RSIII				TEST-BATS
Trait	rsID	Chr:pos	Nearest Gene	EA	n	β	SE	p-value	n	β	SE	p-value	n	β	SE	p-value	n	β	SE	p-value	n	β	SE	p-value	n	β	SE	p-value	n	β	SE	p-value	n	β	SE	p-value	n	β	SE	p-value	n	β	SE	p-value	n	β	SE	p-value	n
DA	rs4748969	10:25015618	ARHGAP21	A									5856	-0.03228	0.008399	0.0001226	2004	-0.02683	0.01354	0.04762	2372	-0.03656	0.01437	0.01102	782	0.002979	0.02646	0.9104					5563	-0.02962	0.0098	0.002505	1977	-0.009841	0.01541	0.5231	2865	-0.01633	0.01117	0.1439	1358	-0.02706	0.0187	0.148	1732
DA	rs10882283	10:95360964	RBP4	C									5856	-0.02296	0.007942	0.003862	2004	-0.02	0.01247	0.1088	2372	-0.03609	0.01314	0.00607	782	-0.01453	0.0247	0.5566					5563	-0.01728	0.009513	0.06938	1977	-0.02455	0.01538	0.1103	2865	-0.03488	0.0113	0.002029	1358	-0.01426	0.0189	0.4506	1732
CA	rs7101609	11:92623493	FAT3	G									5853	0.00233	0.006408	0.7162	2018	0.0001919	0.0116	0.9868	2372	-0.02466	0.01021	0.01577	782	0.003087	0.01715	0.8572					5555	-0.01026	0.00668	0.1244	1979	-0.01289	0.01072	0.2291	2870	-0.005289	0.00811	0.5143	1356	-0.001625	0.01324	0.9023	1727
CA	rs1622797	16:86379107	LINC00917	T									5853	0.0255	0.01033	0.01354	2018	0.03415	0.02189	0.1188	2372	0.02414	0.01813	0.1832	782	0.08477	0.03099	0.006367					5555	0.03536	0.01168	0.002459	1979	0.03038	0.01955	0.1201	2870	0.01897	0.0136	0.1631	1356	0.0243	0.02083	0.2435	1727
DA	rs6119893	20:31142813	C20orf112	T									5856	-0.02151	0.00806	0.007635	2004	-0.04918	0.01236	6.899e-05	2372	-0.0279	0.01383	0.04385	782	-0.02878	0.02512	0.2523					5563	-0.01392	0.009482	0.142	1977	-0.01331	0.01515	0.3798	2865	-0.02025	0.01109	0.06789	1358	-0.02352	0.01741	0.1768	1732
CAa	rs2412973	22:30529631	HORMAD2	A									5853	0.02209	0.006226	0.0003899	2018	0.03389	0.01039	0.001105	2372	0.01028	0.009806	0.2948	782	0.0193	0.01655	0.2439					5555	0.01392	0.006401	0.02968	1979	0.01937	0.01012	0.05548	2870	0.03903	0.007985	1.018e-06	1356	0.03152	0.01233	0.01055
VCDRa	rs2412973	22:30529631	HORMAD2	A									5866	0.01512	0.004266	0.0003982	2008	0.01982	0.006912	0.004145	2776	0.004004	0.002946	0.1743	1036	0.007363	0.004911	0.1342					5573	0.005133	0.002469	0.03762	1987	0.003923	0.003989	0.3255	2873	0.02903	0.00555	1.682e-07	1330	0.01391	0.005443	0.01057
VCDR	rs115456027	5:87919700	LINC00461	T									5866	0.03553	0.007864	6.38e-06	2008	0.01281	0.01024	0.2107	2776	0.00809	0.005452	0.138	1036	0.03886	0.01045	0.0002112					5573	0.01718	0.00471	0.0002656	1987	0.01519	0.007974	0.05683	2873	0.01183	0.01068	0.268	1330	8.382e-05	0.01091	0.9939	1731
CAb	rs17135931	6:625188	EXOC2	A									5853	0.0251	0.007848	0.001389	2018	0.02666	0.01451	0.06611	2372	0.03033	0.01189	0.01083	782	-0.03613	0.02056	0.0792					5555	0.03517	0.008177	1.695e-05	1979	0.015	0.01318	0.2552	2870	0.02643	0.01012	0.008986	1356	0.008736	0.01592	0.5831	1727
IOP	rs9853115	3:186131600	RP11-78H24.1	A									6472	-0.2372	0.0673	0.0004265	2462	-0.03331	0.09173	0.7165	2720	-0.1388	0.07708	0.07191	1112	0.004102	0.115	0.9716	1112	-0.2017	0.1197	0.09195	6010	-0.2083	0.05812	0.0003393	2095	-0.1316	0.09349	0.1594	2992	-0.115	0.07583	0.1295	1798	-0.05225	0.1086	0.6303	2510
IOP	rs150202082	18:53027723	TCF4	T									6472	-0.7477	0.2155	0.0005245	2462	-0.7339	0.3713	0.04809	2720	-0.5468	0.2608	0.0361	1112	-0.1918	0.3846	0.6181	1112	-0.2034	0.3481	0.5591	6010	-0.4671	0.1762	0.008032	2095	-0.5082	0.2872	0.07687	2992	-0.1098	0.2315	0.6351	1798	0.4317	0.4052	0.2867	2510
CCT	rs34869	5:115152694	CDO1	C	858	1643	1827	0.3685	597	1773	2069	0.3917	1178	2121	1556	0.1733					2822	4119	0.9312	1.01e-05	1133	3913	1433	0.006418	1113	2712	1.42	0.05622	873	2738	1701	0.1075	1215	3275	1457	0.02461	2391	2143	1032	0.03783					2136
CCT	rs1772570	13:81193433	HNRNPA1P31	C	858	-0.945	1996	0.6359	597	1702	2179	0.4346	1178	-5077	1615	0.001709					2822	-0.8424	1007	0.4027	1133	-1.94	1523	0.203	1113	-3929	1605	0.01436	873	-4167	1756	0.01762	1215	-2689	1537	0.08025	2391	-3193	1.04	0.002149					2136
CCT	rs511651	18:24357736	AQP4-AS1	C	858	3125	1907	0.1013	597	4549	2.24	0.04225	117	3875	1.62	0.01688					2822	1.96	0.9944	0.04877	1133	4649	1522	0.002314	1113	1025	1573	0.5145	873	0.6599	1768	0.7089	1215	0.7171	1462	0.6238	2391	2172	1021	0.03341					2136
DA: disc area; CA: cup area; VCDR; vertical cup-disc ratio; IOP; intraocular pressure; CCT: central corneal thickness; The position(Chr:pos) of the variant is the position in GRCh37/hg19. The Freq column is the frequency of the effect allele (EA) and the β column is the effect of the effect allele. N is the effective sample size and is determined by GCTA. βj, SEβj and p-valuej are the effect size…
[truncated: 17 more columns]

## Sheet: Supplementary Data 6
Supplementary Data 6
Results from multi-trait analysis for CA,DA,VCDR by CPASSOC indentfied in European HRC and replication in Asian 1000Genomes
					CPASSOC European HRC		Covential per-trait meta-analysis European HRC						CPASSOC – replication Asian 1000G
SNP	Chr:position	Nearest Gene	EA	Freq	P-value SHom	P-value SHet	P-valueCA	EffectCA	P-valueDA	EffectDA	P-valueVCDR	EffectVCDR	P-value sHom	P-value sHet
rs9471130	6:39543085	KIF6	C	0.26	3.85e-09	2.79e-08	0.0004756	0.0089	1.53e-06	0.0216	2.22e-05	0.0064	0.256876	0.2331
rs11129176a	3:25049310	RARB	A	0.29	5.6e-09	4.09e-08	0.000327	0.0088	9.11e-06	0.0191	0.0001342	0.0055	0.000203329	0.001137
rs551947583	2:174053825	ZAK	T	0.001	0.0237523	9.18e-10	0.1831	0.0734	0.1193	0.1401	0.02257	-0.0587	NA	NA
rs192647176	18:5455094	EPB41L3	C	0.002	4.27e-08	3.23e-07	3.4e-05	0.1469	0.000444	0.206	6.96e-06	0.0929	NA	NA
rs11158547	14:65105859	PPP1R36-PLEKHG3	C	0.18	3.33e-09	2.41e-08	0.0001478	0.0111	9.99e-06	0.0227	2.45e-06	0.0081	0.0166755	0.0480432
rs1028727	13:51900442	SERPINE3	T	0.16	6.14e-08	1.55e-08	0.02905	-0.0067	9.3e-08	-0.0285	1.52e-05	-0.0078	0.00246769	0.00435959
rs1681743b	10:118565501	ENO4	T	0.39	9.85e-10	6.92e-09	3.96e-06	0.0105	6.22e-05	0.016	2.01e-07	0.0069	0.000296886	0.00248436
SNP: rsID; Nearest Gene: reference NCBI build37 ; EA: Effect allele; Freq: allele frequency of EA reported in meta-analysis of cup area (CA); a: the SNP has previously been identified for disc area (DA)by Springelkamp et al. 2016; b: the SNP is located 2.2 kb from rs1681739 previously identified for vertical cup disc ratio (VCDR) by Springelkamp et al. 2017; Variants in bold are not within 1Mb of…

## Sheet: Supplementary Data 7
Supplementary Data 7
Validation of CPASSOC results by MTAG
					MTAG European HRC									MTAG Asian 1KG
					MTAG CA (nmax=24493)			MTAG DA (nmax=24509)			MTAG VCDR (nmax=25180)			MTAG CA (nmax=7333)			MTAG DA (nmax=7302)			MTAG VCDR (nmax=8168)
SNP	Chr:position	Nearest Gene	EA		β	SE	P-value	β	SE	P-value	β	SE	P-value	β	SE	P-value	β	SE	P-value	β	SE	P-value
rs9471130	6:39543085	KIF6	C		0.050054	0.00937587	9.36671e-08	0.0537419	0.00965765	2.62607e-08	0.0440808	0.00950199	3.49908e-06	0.000875703	0.0175326	0.960164	0.0256344	0.0165161	0.120642	0.0126023	0.0154971	0.416102
rs11129176	3:25049310	RARB	A		0.0470799	0.00906071	2.03568e-07	0.048767	0.00932202	1.68252e-07	0.0421241	0.0091767	4.4255e-06	0.0643451	0.0199483	0.00125712	0.0421758	0.0188643	0.0253687	0.0530818	0.0179277	0.0030676
rs551947583	2:174053825	ZAK	T		NA	NA	NA	NA	NA	NA	NA	NA	NA	NA	NA	NA	NA	NA	NA
rs192647176	18:5455094	EPB41L3	C		NA	NA	NA	NA	NA	NA	NA	NA	NA	NA	NA	NA	NA	NA	NA
rs11158547	14:65105859	ENSG00000259010	C		0.0600266	0.0107172	2.13164e-08	0.0603493	0.0110899	5.27369e-08	0.0548599	0.0109174	5.03432e-07	0.0161847	0.0198202	0.414172	0.0484663	0.0188174	0.0100064	0.03847	0.0179706	0.0322968
rs1028727	13:51900442	SERPINE3	T		-0.0555786	0.0111898	6.80321e-07	-0.067033	0.0114302	4.50318e-09	-0.0455147	0.0112696	5.37475e-05	-0.0301675	0.0211738	0.154228	-0.0558037	0.0197756	0.00477491	-0.0619443	0.0183331	0.000727945
rs1681743	10:118565501	ENO4	T		0.0505884	0.00840992	1.79528e-09	0.0458162	0.00864608	1.16394e-07	0.0477786	0.0085093	1.96713e-08	0.047489	0.0196497	0.0156587	0.0516116	0.0183903	0.00500899	0.0548069	0.0170087	0.0012717
NA: Effect allele frequency to low for testing with MTAG

## Sheet: Supplementary Data 8
Supplementary Data 8
Results from multi-trait anlysis for IOP,CCT by CPASSOC
					CPASSOC European HRC		Covential per-trait meta-analysis European HRC						CPASSOC – replication Asian 1000G
SNP	Chr:position	Nearest Gene	EA	Freq	P-value sHom	P-value sHet	P-value IOP	P-value CCT		Effect IOP		Effect CCT	P-value sHom	P-value sHet
rs36055153	2: 101596620	NPAS2	A	0.1641	3.08485e-08	9.5509e-08	5.348e-08	0.04005		-0.1931		-1.1154	NA	NA
rs3856364	2: 145477217	TEX41	C	0.3184	4.8745e-08	1.52106e-07	5.122e-07	0.003915		0.1389		1.2023	0.768006	0.3771
rs34942426	3: 70965425	FOXP1	T	0.3034	5.80478e-09	1.74148e-08	3.582e-07	0.000177		0.1423		1.586	NA	NA
rs74844436	3: 80960557	GBE1	G	0.0286	2.48096e-08	7.65161e-08	4.607e-07	0.001653		0.4121		3.6836	NA	NA
rs2013658a	5: 178700899	ADAMTS2	T	0.3356	4.05079e-08	1.26008e-07	6.497e-06	2.444e-05		-0.1251		-1.7502	0.027728	0.0376259
rs9638227b	7: 65090608	LOC441242	C	0.4292	0.0144154	5.67702e-11	0.9334	2.151e-11		0.0022		2.7242	NA	NA
rs12912010c	15: 67467143	SMAD3	T	0.2132	3.76881e-11	1.00656e-10	8.891e-08	1.118e-07		0.1686		2.5966	0.00191	0.000143998
rs9605049d	22: 20011159	TANGO2	T	0.277	5.75519e-09	1.72631e-08	3.706e-06	9.602e-07		0.1336		2.1398	0.39169	0.365887
rs4819854d	22: 20009928	TANGO2	C	0.2768	5.89206e-09	1.7682e-08	4.012e-06	8.89e-07		0.1333		2.1502	0.397454	0.365887
SNP: rsID; Nearest Gene: reference NCBI build37 ; EA: Effect allele; Freq: allele frequency of EA reported in meta-analysis of intraocular pressure (IOP);a: the SNP is located 29.7 kb from rs35028368 previously identified for CCT by Iglesias et al. 2018; b: the SNP is located 1171.7 kb from variant 7:66262284 previously identified for CCT by Iglesias et al. 2018; c: the SNPs has previously been i…

## Sheet: Supplementary Data 9
Supplementary Data 9
Validation of CPASSOC results by MTAG
					MTAG European HRC						MTAG Asian 1000G
					MTAG IOP			MTAG CCT			MTAG IOP			MTAG CCT
SNP	Chr:position	Nearest Gene	EA		β	SE	P-value	β	SE	P-value	β	SE	P-value	β	SE	P-value
rs36055153	2: 101596620	NPAS2	A		0.00231291	0.00952913	0.808222	-0.00201115	0.0123445	0.870583	NA	NA	NA	NA	NA	NA
rs3856364	2: 145477217	TEX41	C		-0.0030949	0.00838313	0.711993	0.000669329	0.0108161	0.950656	-0.0289348	0.015969	0.069995	-0.02078	0.016171	0.198809
rs34942426	3: 70965425	FOXP1	T		-0.0169719	0.0264878	0.521687	-0.00297917	0.0355572	0.933227	NA	NA	NA	NA	NA	NA
rs74844436	3: 80960557	GBE1	G		0.00513795	0.00858519	0.549528	0.005578	0.0109475	0.610387	NA	NA	NA	NA	NA	NA
rs2013658	5: 178700899	ADAMTS2	T		-0.0428927	0.00815712	1.45384e-07	-0.0564883	0.0105174	7.83182e-08	0.00628113	0.018327	0.731799	0.00940199	0.0182216	0.605868
rs9638227	7: 65090608	LOC441242	C		-0.00946608	0.0101856	0.352703	-0.00775416	0.0131758	0.556186	NA	NA	NA	NA	NA	NA
rs12912010	15: 67467143	SMAD3	T		-0.0200859	0.018534	0.278482	-0.0166936	0.0249318	0.50313	-0.0027263	0.0195658	0.889181	0.0159788	0.0198325	0.420422
rs9605049	22: 20011159	TANGO2	T		-0.0138725	0.0278924	0.618937	0.0115821	0.0353042	0.742862	-0.0247803	0.029353	0.398551	0.0121072	0.030378	0.690223
rs4819854	22: 20009928	TANGO2	C		0.00539817	0.0140312	0.700439	0.00272153	0.0177228	0.877956	-0.00415601	0.0156052	0.789991	0.00211879	0.0156999	0.892647
NA: variant not available for replication in the Asian 1000Genomes meta-analysis

## Sheet: Supplementary Data 10
Supplementary Data 10
Bioinformatical lookup
rsID	trait	Positional Candidate	Variant (LD) with most evidence for transcriptionfactor binding according to RegulomeDB	RegulomeDB score	Conserved region	Missense	Promoter	Enhancer	DHS	proteins bound	Motifs changed	eQTL	eQTL target gene
													(gene;database;tissue)
rs1028727	ONH	SERPINE3	rs9535652(0.93) rs9535661(0.91) rs9535665(0.89)	1f									-;Westra2013;Whole Blood
rs11158547	ONH	PPP1R36-PLEKHG3	rs7156649(1) rs11844669(0.99) rs11158548(0.99)	1f									PLEKHG3;GTex;Adrenal Gland,Cells Transformed fibroblasts
													HSPA2;GTex;Cells Transformed fibroblasts,Nerve Tibial;lung
													RP11-973N13.4;GTex;Lung,Testis
													ZBTB1;GTex;lung,Nerve Tibial
													many genes;Lappalainen2013;Lymphoblastoid
													HSPA2;Grundberg2011;Osteoblasts
Annotations of variants with LD (r2) ≥0.8 and lead variants at the newly identified loci using HaploReg (ver. 4.1). Green boxes indicate variants in LD with each lead variant that are overlapped by at least one of the corresponding annotation. Overlaps between lead variants and cis-expression quantitative trait loci (eQTLs) were determined by the most significant variant with LD (r2) ≥ 0.8 in eit…

[truncated: 4 more sheets: Supplementary Data 11, Supplementary Data 12, Supplementary Data 13, Supplementary Data 14]
